# Supplementary material for: Proteomic characterization of clinical Candida glabrata isolates with varying degrees of virulence and resistance to fluconazole
Source: PLoS One. 2025 Mar 25;20(3):e0320484. doi: 10.1371/journal.pone.0320484 (PMC11936215; doi:10.1371/journal.pone.0320484)
Supplement: S1 Table — Proteins identified using MASCOT are represented with MASCOT score, sequence coverage, missed cleavage, and peptide sequence; proteins identified using BLAST are represented with protein score, peptide sequence, and E-value; proteins identified using ProteinPilot are represented with protein score only. (XLSX) [file pone.0320484.s001.xlsx]

## Sheet: S1 Table
Protein Accession	Gene Name	Protein Description	MASCOT Score / Protein Score	Sequence Coverage %	Missed Cleavage	Peptide Sequence	E-Value
P60009	ACT1	Actin	24	4.3	0	KSYELPDGQVITIGNERF	-
			121	-	-	SYELPDGQVITIGNER	2e-11
Q6FJJ9	ALG2	Alpha-1,3/1,6-mannosyltransferase	25	-	-	-	-
Q6FPI6	ATG15	putative lipase ATG15 (EC 3.1.1.3) (Autophagy-related protein 15	98	-	-	TGARPFSHVFDLR	6e-09
Q6FP05	ATG2	Autophagy-related protein 2	36	-	-	-	-
Q6FRR4	ATG32	Autophagy-related protein 32	26	1.6	1	RNTIVFIKRT	-
Q6FJZ6	ATG5	Autophagy protein 5	107	-	-	ESHIAIYTPLVLER	2e-09
Q6FTM0	CAGL0G01430g	Leucine aminopeptidase 2	80	-	-	IVGALHGEPTR	2e-06
Q6FK23	CDR1	Pleiotropic ABC efflux transporter of multiple drugs CDR1	74	-	-	IINQDYINR	0.0001
			57	-	-	-	-
Q6FSM8	FYV8	Protein FYV8	23	0.9	1	KSSSKTDRD	-
			39	-	-	-	-
			33	-	-	-	-
Q8NIG3	HHF1	Histone H4	18	6.8	2	KGGAKRHRK	-
			30	-	-	-	-
Q6FLD4	ISN1	IMP-specific 5'-nucleotidase 1	40	-	-	-	-
Q6FS62	LCL3	Probable endonuclease LCL3	58	-	-	TGAEFDGR	0.006
Q6FJ81	MCD4	GPI ethanolamine phosphate transferase 1	26	0.8	0	RLSQDISKY	-
			25	1.4	2	KNSSTDKELDKQIRQ	-
Q6FJA3	PDC1	Pyruvate decarboxylase	27	1.6	0	KGSIDEQHPRF	-
			107	-	-	AAKNPVILADACASR	4e-10
			69	-	-	GSIDEQHPR	0.0002
Q6FKK0	RIM20	pH-response regulator protein	37	-	-	-	-
			32	-	-	-	-
Q6FTK4	RPL11	Large ribosomal subunit protein uL5	26	5.7	1	RGPKAEEILERG	-
			74	-	-	GPKAEEILER	9e-05
Q6FNN1	RPL28	Ribosomal protein L28 of the large subunit	100	-	-	ETADWLTLRLSDR	2e-08
Q6FR56	RPS16	Small ribosomal subunit protein uS9	27	9.1	2	KKSATAVAHVKAGKG	-
Q6FY30	SBE2	Protein SBE2	39	0.8	0	KSSLFDLRK	-
			36	-	-	-	-
Q6FKC2	SGF11	SAGA-associated factor 11	26	12.1	1	REKLLRS	-
			26	12.1	0	RFAAHLQRC	-
Q6FLL2	SKG1	Ortholog of S. cerevisiae: AIM20	117	-	-	DSSSPFPTNDKDTSDK	3e-11
Q00372	SNF1	Carbon catabolite-derepressing protein kinase	50	-	-	ISPLVTK	0.11
			80	-	-	RMLIVNPLNR	1e-05
Q6FVM9	SRB8	Mediator of RNA polymerase II transcription subunit 12	26	0.7	0	KESLLASIQKL	-
			121	-	-	DSIAYSLTSFMDFWK	2e-11
Q6FNJ6	TDA7	Topoisomerase I damage affected protein 7	97	-	-	IHNSSYTEAADIK	2e-08
			58	-	-	SADYHMR	0.009
Q6FWW3	ZRG8	Zinc-regulated protein 8	26	2.3	0	RSSVSSERS	-
			26	2.3	1	RSSKDQDPLAPSFHVLKT	-
			34	-	-	-	-
