# Supplementary material for: Proteomic characterization of clinical Candida glabrata isolates with varying degrees of virulence and resistance to fluconazole
Source: PLoS One. 2025 Mar 25;20(3):e0320484. doi: 10.1371/journal.pone.0320484 (PMC11936215; doi:10.1371/journal.pone.0320484)
Supplement: S2 Table — All differentially expressed proteins were identified using ProteinPilot. (XLSX) [file pone.0320484.s002.xlsx]

## Sheet: S2 Table
Protein Accession	Gene Name	Protein Description	Protein Score
Q6FMR7	CAGL0K05775g	Succinate dehydrogenase assembly factor 3, mitochondrial	28
			28
Q6FNU6	CPR6	Peptidyl-prolyl cis-trans isomerase D	27
			26
Q6FYA7	EFT1	Elongation factor 2	20
Q6FSN5	OXR1	Oxidation resistance protein 1	24
