# Supplementary material for: Proteomic characterization of clinical Candida glabrata isolates with varying degrees of virulence and resistance to fluconazole
Source: PLoS One. 2025 Mar 25;20(3):e0320484. doi: 10.1371/journal.pone.0320484 (PMC11936215; doi:10.1371/journal.pone.0320484)
Supplement: S3 Table — Proteins identified using MASCOT are represented with MASCOT score, sequence coverage, missed cleavage, and peptide sequence; proteins identified using BLAST are represented with protein score, peptide sequence, and E-value; proteins identified using ProteinPilot are represented with protein score only. (XLSX) [file pone.0320484.s003.xlsx]

## Sheet: S3 Table
Protein Accession	Gene Name	Protein Description	MASCOT Score / Protein Score	Sequence Coverage %	Missed Cleavage	Peptide Sequence	E-Value
Q6FRZ8	AP1	bZip transcription factor	24	2.2	2	KYRPETKQDHKVLKY	-
			41	-	-	-	-
			39	-	-	-	-
			37	-	-	-	-
			35	-	-	-	-
			32	-	-	-	-
Q6FMU9	CAGL0K05027g	Adenylosuccinate synthetase	42	-	-	DSMLEKQI	0.004
Q6FTW6	ENO1	Enolase 1	128	-	-	AAQDSFAAGWGVMVSHR	3e-13
Q6FK71	FPR4	FK506-binding protein 4	41	3.8	1	KNKAQVLEGGVIIEDRK	-
P61833	HHT1	Histone H3	28	25	0	KTDLRF	-
		Histone H3	28		1	REIRRF	-
		Histone H3	28		1	KQTARKS	-
		Histone H3	28		1	MARTKQ	-
		Histone H3	28		0	KLPFQRL	-
		Histone H3	28		1	RKLPFQRL	-
		Histone H3	28		1	RFQKSTELLIRK	-
O74208	PDH1	Pleiotropic ABC efflux	29	-	-	-	-
		transporter of multiple drugs
Q6FNY7	POL2	DNA polymerase	35	-	-	-	-
		epsilon catalytic subunit A
Q6FIS9	PYK1	Pyruvate kinase 1	42	-	-	-	-
		Pyruvate kinase 1	38	-	-	-	-
Q6FN94	RPN4	C2H2-type transcription factor	28	-	-	-	-
O93796	TEF3	Elongation factor 3	36	-	-	-	-
