# Supplementary material for: Proteomic characterization of clinical Candida glabrata isolates with varying degrees of virulence and resistance to fluconazole
Source: PLoS One. 2025 Mar 25;20(3):e0320484. doi: 10.1371/journal.pone.0320484 (PMC11936215; doi:10.1371/journal.pone.0320484)
Supplement: S4 Table — Proteins identified using MASCOT are represented with MASCOT score, sequence coverage, missed cleavage, and peptide sequence; proteins identified using BLAST are represented with protein score, peptide sequence, and E-value; proteins identified using ProteinPilot are represented with protein score only. (XLSX) [file pone.0320484.s004.xlsx]

## Sheet: S4 Table
Protein Accession	Gene Name	Protein Description	MASCOT Score / Protein Score	Sequence Coverage %	Missed Cleavage	Peptide Sequence	E-Value
Q6FVR8	RIM8	pH-response regulator protein palF/RIM8	-	-	-	HLQVTLDDPHATYRPR	2e-12
Q6FK23	CDR1	Pleiotropic ABC efflux transporter of multiple drugs CDR1	-	-	-	IINQDYINR	0.0001
Q6FPJ5	FMP29	Altered inheritance of mitochondria protein 9, mitochondrial	-	-	-	NRTVSMPNNIAITK	1e-09
P60009	ACT1	Actin	24	4.3	0	KSYELPDGQVITIGNERF	-
			-	-	-	SYELPDGQVITIGNER	2e-11
Q6FJJ9	ALG2	Alpha-1,3/1,6-mannosyltransferase ALG2	25	-	-	-	-
Q6FPI6	ATG15	Putative lipase ATG15	-	-	-	TGARPFSHVFDLR	6e-09
Q6FJZ6	ATG5	Autophagy protein 5	-	-	-	ESHIAIYTPLVLER	2e-09
Q6FTM0	CAGL0G01430g	Leucine aminopeptidase 2	-	-	-	IVGALHGEPTR	2e-06
Q6FJ69	CAGL0M08734g	FAS1 domain-containing protein	36	-	-	-	-
			36	-	-	-	-
			36	-	-	-	-
Q6FVB6	CHO2	Phosphatidylethanolamine N-methyltransferase	-	-	-	DSVGIELSTDYIK	5e-08
Q6FY24	CLN1	Biogenesis of lysosome-related organelles complex 1 subunit	34	8	0	RVIDENIERF	-
Q6FWU4	DSE3	Protein DSE3	23	3.7	2	KCDDDDAVLSGNKTGKRL	-
Q6FKB4	EIS1	Eisosome protein 1	25	1	1	KQEAKDAAQKK	-
Q6FM00	EXO84	Exocyst complex component EXO84	-	-	-	DINECMRVLDAFRK	2e-10
Q6FK71	FPR4	FK506-binding protein 4	33	3.8	1	KNKAQVLEGGVIIEDRK	-
			24	4	2	KKNKAQVLEGGVIIEDRK	-
			44	-	-	-	-
			42	-	-	-	-
			42	-	-	-	-
			29	-	-	-	-
Q6FSM8	FYV8	Protein FYV8	23	0.9	1	KSSSKTDRD	-
Q8NIG3	HHF1	Histone H4	18	6.8	2	KGGAKRHRK	-
Q6FJ81	MCD4	GPI ethanolamine phosphate transferase 1	26	0.8	0	RLSQDISKY	-
Q6FYA6	MUS81	Crossover junction endonuclease MUS81	-	-	-	RLDDLAMSIRDNR	2e-08
Q6FJA3	PDC1	Pyruvate decarboxylase	27	1.6	0	KGSIDEQHPRF	-
Q6FIS9	PYK1	Pyruvate kinase 1	-	-	-	VNLPGTDVDLPALSEKDKADL	9e-18
Q6FKK0	RIM20	pH-response regulator protein	32	-	-	-	-
Q6FTK4	RPL11	Large ribosomal subunit protein uL5	26	5.7	1	RGPKAEEILERG	-
			-	-	-	GPKAEEILER	9e-05
Q6FR56	RPS16	Small ribosomal subunit protein uS9	27	9.1	2	KKSATAVAHVKAGKG	-
Q6FY30	SBE2	Protein SBE2	39	0.8	0	KSSLFDLRK	-
			36	-	-	-	-
Q6FRV6	SEC16	COPII coat assembly protein SEC16	-	-	-	ISDPDCQEDILK	9e-08
Q6FLL2	SKG1	Ortholog of S. cerevisiae: AIM20	-	-	-	DSSSPFPTNDKDTSDK	3e-11
Q00372	SNF1	Carbon catabolite-derepressing protein kinase	-	-	-	ISPLVTK	0.11
			-	-	-	RMLIVNPLNR	1e-05
Q6FVM9	SRB8	Mediator of RNA polymerase II transcription subunit 12	26	0.7	0	KESLLASIQKL	-
			-	-	-	DSIAYSLTSFMDFWK	2e-11
Q6FNJ6	TDA7	Topoisomerase I damage affected protein 7	-	-	-	SADYHMR	0.009
			-	-	-	IHNSSYTEAADIK	2e-08
Q6FSM4	TDH3	Glyceraldehyde-3-phosphate dehydrogenase 2	-	-	-	TVDGPSHKDWR	2e-07
O93796	TEF3	Elongation factor 3	27	1.4	0	KFDAMGNKI	-
			27	1.4	0	RDSLGALSKA	-
Q6FRH8	VPS15	non-specific serine/threonine protein kinase	-	-	-	DSFLRVSDKLLR	5e-07
			-	-	-	LSAHELLEK	0.001
Q6FWW3	ZRG8	Zinc-regulated protein 8	26	2.3	0	RSSVSSERS	-
			26	2.3	1	RSSKDQDPLAPSFHVLKT	-
			34	-	-	-	-
