# Supplementary material for: Proteomic characterization of clinical Candida glabrata isolates with varying degrees of virulence and resistance to fluconazole
Source: PLoS One. 2025 Mar 25;20(3):e0320484. doi: 10.1371/journal.pone.0320484 (PMC11936215; doi:10.1371/journal.pone.0320484)
Supplement: S5 Table — Proteins identified using MASCOT are represented with MASCOT score, sequence coverage, missed cleavage, and peptide sequence; proteins identified using BLAST are represented with protein score, peptide sequence, and E-value; proteins identified using ProteinPilot are represented with protein score only. (XLSX) [file pone.0320484.s005.xlsx]

## Sheet: S5 Table
Protein Accession	Gene Name	Protein Description	MASCOT Score / Protein Score	Sequence Coverage %	Missed Cleavage	Peptide Sequence	E-Value
Q6FJA3	PDC1	Pyruvate decarboxylase	69	-	-	GSIDEQHPR	0.0002
Q6FRH2	ATG11	Autophagy-related protein 11	95	-	-	EKFIQDLRNEQR	9e-08
Q6FP05	ATG2	Autophagy-related protein 2	36	-	-	-	-
Q6FRR4	ATG32	Autophagy-related protein 32	26	1.6	1	RNTIVFIKRT	-
Q6FVB6	CAGL0E03201g	Phosphatidylethanolamine N-methyltransferase	96	-	-	DSVGIELSTDYIK	5e-08
Q6FTK4	CAGL0G01826g	Large ribosomal subunit protein uL5	74	-	-	GPKAEEILER	9e-05
Q6FS62	CAGL0H03201g	Probable endonuclease LCL3	58	-	-	TGAEFDGR	0.006
Q6FJZ6	CAGL0M02343g	Autophagy protein 5	107	-	-	ESHIAIYTPLVLER	2e-09
Q6FJ38	CAGL0M09471g	Autophagy protein 16	43	-	-	SNDGDAMLLQEALR	7e-09
Q6FQY4	ENO2	Enolase 2	24	3.9	0	RSGETEDTFIADLVVGLRT	-
Q6FSM8	FYV8	Protein FYV8	39	-	-	-	-
			33	-	-	-	-
Q8NIG3	HHF1	Histone H4	30	-	-	-	-
Q6FK84	IML1	Vacuolar membrane-associated protein	24	0.8	1	RNNPPYDLSDKSTFEKQ	-
Q6FLD4	ISN1	IMP-specific 5'-nucleotidase 1	40	-	-	-	-
Q6FJ81	MCD4	GPI ethanolamine phosphate transferase 1	25	1.4	2	KNSSTDKELDKQIRQ	-
Q6FKK0	RIM20	pH-response regulator protein	37	-	-	-	-
Q6FR56	RPS16	Small ribosomal subunit protein uS9	25	9.1	2	KKSATAVAHVKAGKG	-
Q6FKC2	SGF11	SAGA-associated factor 11	26	12.1	1	REKLLRS	-
			26	12.1	0	RFAAHLQRC	-
Q6FSR7	VPS34	Phosphatidylinositol 3-kinase	26	1	0	RVDPEGSIMKV	-
