# Supplementary material for: Proteomic characterization of clinical Candida glabrata isolates with varying degrees of virulence and resistance to fluconazole
Source: PLoS One. 2025 Mar 25;20(3):e0320484. doi: 10.1371/journal.pone.0320484 (PMC11936215; doi:10.1371/journal.pone.0320484)
Supplement: S6 Table — Proteins identified using MASCOT are represented with MASCOT score, sequence coverage, missed cleavage, and peptide sequence; proteins identified using BLAST are represented with protein score, peptide sequence, and E-value; proteins identified using ProteinPilot are represented with protein score only. (XLSX) [file pone.0320484.s006.xlsx]

## Sheet: S6 Table
Protein Accession	Gene Name	Protein Description	MASCOT Score / Protein Score	Sequence Coverage %	Missed Cleavage	Peptide Sequence	E-Value
Q6FX35	ATG14	Autophagy-related protein 14	44	-	-	-	-
Q6FJ38	ATG16	Autophagy protein 16	51	-	-	-	-
Q6FRM0	CAGL0H0 7513g	Very-long-chain 3-oxoacyl-CoA reductase	22	-	-	-	-
Q6FVC7	CGR1	rRNA-processing protein	46	39.5	0	KGLPVSKR	-
			46	39.5	1	KMHAKKV	-
			46	39.5	1	KLETKRQ	-
			46	39.5	1	KVERLRR	-
			46	39.5	2	KVERLRRR	-
			46	39.5	2	RNKALKER-	-
			46	39.5	0	KLTSWELKK	-
			46	39.5	2	KRQQIEAMKLRR	-
Q6FVB6	CHO2	Phosphatidylethanolamine N-methyltransferase	96	-	-	DSVGIELSTDYIK	5e-08
Q6FYA7	EFT2	Elongation factor 2	126	-	-	ETVEAESSQVALSKSPNK	2e-12
Q6FKB4	EIS1	Eisosome protein 1	35	-	-	-	-
			27	-	-	-	-
Q6FQY4	ENO2	Enolase 2	24	10.5	2	RSERLAKLNQLLRI	-
			32	10.5	0	KAAQDSFAAGWGVMVSHRS	-
			32	10.5	0	RSGETEDTFIADLVVGLRT	-
			62	-	-	-	-
			62	-	-	-	-
			61	-	-	-	-
			46	-	-	-	-
Q6FJW2	EXO70	Exocyst complex protein	25	1.8	2	KLSDPALKRLLKS	-
			36	-	-	-	-
			30	-	-	-	-
Q6FK71	FPR4	FK506-binding protein 4	27	3.8	1	KNKAQVLEGGVIIEDRK	-
			24	4	2	KKNKAQVLEGGVIIEDRK	-
			30	-	-		-
Q6FJX6	HHOA	Histone H1	46	25.3	2	KKVTKKS	-
			46	25.3	1	KKTTQKK	-
			46	25.3	0	KALNNGKG	-
			46	25.3	1	KKGIDSKE	-
			46	25.3	0	KGPSGVLKL	-
			46	25.3	2	KKTPAKKT	-
			46	25.3	2	KKVTKPKKD	-
			46	25.3	2	KGKESIKSI-	-
			46	25.3	2	-MAAKKVTKD	-
Q6FK84	IML1	Vacuolar membrane-associated protein	29	1.4	0	KNSNTSDNNTLKK	-
			29	1.4	1	RNNPPYDLSDKSTFEKQ	-
Q6FJW0	IRS4	Increased rDNA silencing protein 4	127	-	-	SNEEAHNGHEKMMNSR	2e-12
Q6FU50	LHS1	Heat shock protein 70 homolog LHS1	42	-	-	ATDVMPLSNAEIR	4e-08
Q6FIK6	LIP1	Ceramide synthase subunit	23	-	-	-	-
Q6FKJ1	NTE1	Lysophospholipase NTE1	81	-	-	LSTSIEESAMR	9e-06
Q6FKY1	PGK1	Phosphoglycerate kinase	24	7.7	0	RAHSSMVGFDLPQRA	-
			24	7.7	0	KELCSLADVYINDAFGTAHRA	-
			99	-	-	AHSSMVGFDLPQR	6e-09
Q6FUI5	PPM1	Leucine carboxyl methyltransferase 1	108	-	-	YIDLDFKESVELKR	2e-09
Q6FIN8	PUP1	PDR1 up-regulated protein 1	25	5.2	2	RDLSKKYATISKA	-
Q6FV12	PYK2	Pyruvate kinase 2	97	-	-	AIAYMPLYDDLR	6e-08
Q6FSN6	RPL7	Large ribosomal subunit protein uL30	27	-	-	-	-
Q6FRV6	SEC16	COPII coat assembly protein SEC16	94	-	-	ISDPDCQEDILK	9e-08
Q6FRH8	VPS15	non-specific serine/threonine protein kinase	88	-	-	DSFLRVSDKLLR	5e-07
Q6FP39	VPS30	Vacuolar protein sorting-associated protein 30	23	4.3	2	KTDYEKAVKERD	-
			23	4.3	0	RSNDSMLNGGANRN	-
			46	-	-	-	-
